# Supplementary material for: An endogenous PI3K interactome promoting astrocyte-mediated neuroprotection identifies a novel association with RNA-binding protein ZC3H14
Source: J Biol Chem. 2020 Dec 3;296:100118. doi: 10.1074/jbc.RA120.015389 (PMC7948738; doi:10.1074/jbc.RA120.015389)
Supplement: Table S3 [file mmc3.xlsx]

## Sheet: Sheet1
Accession	Description	Sum(Protein Sequence Coverage)	Sum(# Proteins)	Sum of Unique Peptides	Sum of Peptides	Sum of Peptide-to-spectrum matches (# PSMs)	Cf1/ACM3 (113/118)	Cf1/ACM3 Count	ACM1/ACM3 (114/118)	ACM1/ACM3 Count	Cf2/ACM3 (115/118)	Cf2/ACM3 Count	ACM2/ACM3 (116/118)	ACM2/ACM3 Count	Cf3/ACM3 (117/118)	Cf3/ACM3 Count	negative ctrl/ACM3 (119/118)	negative ctrl/ACM3 Count
IPI00263878.2	Phosphatidylinositol 3-kinase regulatory subunit alpha	0.8854	9	40	63	2821	0.826	899	0.896	905	0.995	907	0.891	898	0.938	901	0.106	344
IPI00309224.5	Phosphatidylinositol-4,5-bisphosphate 3-kinase catalytic subunit alpha isoform	0.7762	8	59	81	2267	0.669	763	0.85	772	0.914	772	0.792	767	0.777	766	0.084	360
IPI00136110.4	Phosphatidylinositol-4,5-bisphosphate 3-kinase catalytic subunit beta isoform	0.6664	3	52	77	2108	0.83	676	0.885	674	1.078	681	0.804	667	0.926	677	0.114	308
IPI00331708.3	Isoform 1 of MKL/myocardin-like protein 1	0.5456	12	29	41	1551	0.9	382	0.858	389	1.074	388	0.906	392	1.016	390	0.069	152
IPI00117352.1	Tubulin beta-5 chain	0.6577	2	4	25	866	0.747	295	0.814	294	0.915	294	0.78	294	0.757	291	0.058	196
IPI00169463.1	Tubulin beta-2C chain	0.5708	3	1	21	790	0.802	246	0.823	245	0.951	246	0.767	245	0.781	242	0.061	170
IPI00323357.3	Heat shock cognate 71 kDa protein	0.743	8	30	42	735	0.99	265	0.853	264	1.126	271	0.822	265	0.904	264	0.133	173
IPI00109073.5	Tubulin beta-4 chain	0.4595	2	1	16	717	0.803	215	0.821	214	0.958	215	0.771	214	0.79	211	0.061	148
IPI00338039.1	Tubulin beta-2A chain	0.6202	4	1	21	701	0.797	216	0.795	215	0.957	214	0.743	214	0.783	213	0.056	145
IPI00117348.4	Tubulin alpha-1B chain	0.6918	4	1	22	538	0.666	242	0.758	245	0.893	246	0.803	247	0.708	244	0.065	150
IPI00110753.1	Tubulin alpha-1A chain	0.6918	3	1	22	528	0.655	241	0.753	244	0.878	245	0.791	245	0.688	242	0.064	154
IPI00403810.2	Tubulin alpha-1C chain	0.637	2	1	20	517	0.655	234	0.759	237	0.89	238	0.796	238	0.683	235	0.062	151
IPI00119627.1	Insulin receptor substrate 1	0.5142	2	24	51	488	0.69	155	0.866	157	0.846	156	0.861	157	0.734	156	0.124	95
IPI00885697.2	phosphatidylinositol-4,5-bisphosphate 3-kinase catalytic subunit delta isoform isoform c	0.4646	8	25	40	467	0.824	143	0.898	143	1.037	146	0.783	137	0.875	141	0.126	74
IPI00112251.1	Tubulin beta-3 chain	0.4444	4	1	18	458	0.817	152	0.814	150	0.955	152	0.768	152	0.79	151	0.054	115
IPI00379844.5	Insulin receptor substrate 2	0.3755	1	19	36	359	0.753	94	0.885	96	0.934	99	0.851	97	0.744	95	0.278	54
IPI00130391.1	protease, serine, 1	0.1992	4	2	5	278	0.746	102	0.741	108	1.155	109	0.739	107	1.122	109	1.433	111
IPI00122928.1	Tubulin beta-6 chain	0.4609	2	1	17	235	0.878	74	0.841	73	0.962	75	0.745	74	0.785	74	0.062	57
IPI00331628.5	Peroxisomal multifunctional enzyme type 2	0.4395	1	15	28	182	1.121	58	0.594	49	0.875	58	0.743	55	0.676	55	0.659	57
IPI00117159.2	Phosphatidylinositol 3-kinase regulatory subunit beta	0.3532	1	2	22	171	0.681	60	0.84	61	0.925	60	0.98	61	0.926	60	0.059	30
IPI00338309.5	Cardiac Ca2+ release channel	0.214	2	3	69	161	0.293	5	0.578	4	1.654	6	0.272	3	0.121	4	0.357	3
IPI00755181.1	keratin, type I cytoskeletal 10	0.3779	4	6	19	153	0.373	38	0.206	38	0.43	41	0.305	37	0.519	42	0.209	38
IPI00230632.2	Isoform Cas-A of Breast cancer anti-estrogen resistance protein 1	0.3959	3	10	26	148	1.152	43	0.954	43	1.204	43	0.964	43	1.04	42	0.289	24
IPI00970652.1	protein-L-isoaspartate(D-aspartate) O-methyltransferase	0.7684	5	8	16	143	1.139	47	0.673	45	1.209	45	0.697	45	0.852	46	0.936	47
IPI00850337.2	glyceraldehyde-3-phosphate dehydrogenase-like isoform 1	0.489	29	6	12	126	0.499	36	0.782	36	0.735	36	0.644	36	0.573	36	0.096	30
IPI00759953.1	trypsin 5	0.1992	7	2	5	123	1.322	13	0.747	13	1.308	12	0.807	12	1.335	12	1.462	13
IPI00139795.2	60S acidic ribosomal protein P2	0.7826	2	5	7	118	0.85	56	0.579	56	0.648	56	0.719	56	0.417	54	0.287	53
IPI00649335.3	Uncharacterized protein	0.3256	2	1	8	116	0.07	11	0.104	12	2.667	12	0.052	8	0.064	11	0.052	5
IPI00988790.1	60S ribosomal protein L13-like	0.4929	7	5	12	116	1.072	39	0.87	37	1.42	40	0.788	37	1.425	37	0.334	36
IPI00553798.2	AHNAK nucleoprotein isoform 1	0.1858	2	2	39	111	0.391	14	0.51	14	0.608	14	0.545	14	0.3	14	0.049	12
IPI00406794.2	GRB2-associated-binding protein 1	0.3669	1	9	17	106	0.718	37	0.847	36	0.785	39	0.892	37	0.603	35	0.097	28
IPI00348328.4	keratin Kb40	0.3933	3	2	25	105	0.477	34	0.192	34	0.521	34	0.315	34	0.808	34	0.229	33
IPI00319992.1	78 kDa glucose-regulated protein	0.3618	1	3	20	102	0.858	30	0.804	30	1.064	30	0.806	30	0.788	30	0.075	19
IPI00461416.4	Isoform 1 of Zinc finger CCCH domain-containing protein 14	0.4612	4	11	29	99	0.48	21	0.88	20	0.559	22	0.707	20	0.536	21	0.186	12
IPI00221797.1	Keratin, type II cytoskeletal 75	0.314	8	2	14	98	0.417	35	0.174	32	0.558	35	0.396	35	1.006	35	0.231	29
IPI00222228.5	hypothetical protein LOC239673	0.2584	5	1	13	93	0.596	12	0.173	12	0.76	12	0.288	12	0.657	12	0.192	10
IPI00554929.3	Heat shock protein HSP 90-beta	0.3743	4	4	19	91	0.865	24	0.843	24	0.942	24	0.868	24	0.733	24	0.18	16
IPI00889253.1	Isoform 4 of GTPase-activating protein and VPS9 domain-containing protein 1	0.3743	6	1	31	90	0.051	3	0.188	3	2.722	3	0.024	3	0.168	3	0.038	2
IPI00622240.4	Keratin, type II cytoskeletal 2 epidermal	0.3366	2	3	17	87	0.84	16	0.307	13	0.929	17	0.349	15	1.343	16	0.353	16
IPI00230365.5	Keratin, type I cytoskeletal 17	0.4226	4	2	18	86	0.419	21	0.178	19	0.475	22	0.337	19	0.7	21	0.243	20
IPI00307837.6	Elongation factor 1-alpha 1	0.474	4	10	15	85	0.623	34	0.797	34	1.082	34	0.749	34	0.694	34	0.137	27
IPI00354151.3	RIMS-binding protein 3	0.1152	2	1	16	82	0.117	5	0.252	7	3.035	7	0.043	3	0.237	6	0.093	3
IPI01027267.1	disco-interacting protein 2 homolog C	0.1703	5	1	17	80	0.258	7	0.856	8	1.187	8	0.3	6	0.39	7	0.772	8
IPI00625729.2	Keratin, type II cytoskeletal 1	0.3752	3	2	22	73	0.612	25	0.294	22	0.693	25	0.405	25	0.908	25	0.431	22
IPI00473320.2	Putative uncharacterized protein	0.4225	27	5	15	72	0.415	25	0.574	26	0.65	26	0.569	26	0.385	26	0.074	21
IPI00346834.1	Keratin, type II cytoskeletal 2 oral	0.3064	2	1	16	71	0.861	17	0.308	16	1.458	18	0.597	16	1.293	18	0.243	12
IPI00124287.2	Polyadenylate-binding protein 1	0.4623	10	5	25	71	0.75	16	0.81	16	0.963	17	0.782	16	0.657	17	0.326	13
IPI00844650.1	Isoform 1 of Alpha-type platelet-derived growth factor receptor	0.2847	3	9	24	70	0.616	15	0.676	16	0.524	15	0.823	18	0.455	16	0.392	6
IPI00131138.11	Isoform 1 of Filamin-A	0.2486	8	7	42	68	0.76	9	0.814	10	0.791	10	0.654	10	0.509	9	0.477	9
IPI00223902.2	Isoform 2 of Uncharacterized protein KIAA1310	0.4983	3	3	25	66	0.84	3	1.052	3	0.965	3	1.139	3	0.874	3	0.013	1
IPI00114407.2	Isoform 1 of THO complex subunit 4	0.5882	5	1	15	60	0.308	11	0.661	12	0.442	12	0.855	12	0.384	11	0.03	6
IPI00987441.1	Uncharacterized protein (Fragment)	0.2468	2	1	15	60	1.497	4	1.028	4	1.233	4	1.085	4	1.724	4	0.292	4
IPI00313222.5	60S ribosomal protein L6	0.3784	5	3	13	58	0.756	12	0.684	12	1.28	13	0.646	13	0.805	13	0.302	13
IPI00123181.4	Myosin-9	0.2122	4	1	32	56	0.699	4	0.724	4	0.645	4	0.71	4	0.356	3	0.079	3
IPI00111412.3	60S ribosomal protein L4	0.4296	1	5	20	56	0.609	12	0.737	13	1.212	13	0.693	13	0.597	11	0.074	8
IPI00122577.8	Isoform 2 of Cytospin-B	0.2228	5	1	15	56	0.121	8	0.24	8	2.844	9	0.187	6	0.211	7	0.157	6
IPI00468696.3	Keratin, type I cytoskeletal 42	0.4668	2	2	16	55	0.357	12	0.138	9	0.731	13	0.178	10	0.42	12	0.132	11
IPI00988271.1	Uncharacterized protein	0.5086	16	2	6	54	0.486	16	0.573	16	0.622	17	0.717	16	0.489	17	0.176	16
IPI00462140.1	Keratin, type II cytoskeletal 1b	0.3287	3	1	16	53	0.772	17	0.193	15	0.704	17	0.365	17	1.206	17	0.302	15
IPI00116498.1	14-3-3 protein zeta/delta	0.3551	14	4	7	52	0.42	21	0.704	22	0.509	22	0.741	19	0.423	18	0.129	12
IPI00756198.2	Kinetochore-associated protein 1	0.2664	1	4	33	52	1.239	6	0.855	7	1.058	6	0.973	7	0.819	8	1.676	3
IPI00331092.7	40S ribosomal protein S4, X isoform	0.3878	3	5	10	51	0.667	14	0.813	14	0.983	15	0.758	15	0.766	15	0.208	14
IPI00458765.2	KH domain-containing, RNA-binding, signal transduction-associated protein 1	0.3905	1	3	20	48	0.841	7	0.642	7	1.182	7	0.724	7	1.043	7	0.198	2
IPI00604967.4	Uncharacterized protein	0.6335	18	6	13	48	0.561	17	0.706	16	0.923	17	0.775	17	0.68	17	0.081	15
IPI00124499.2	Keratin, type II cytoskeletal 79	0.3013	1	1	11	44	0.76	23	0.393	22	0.855	23	0.932	23	1.789	23	0.344	21
IPI00113377.1	60S acidic ribosomal protein P1	0.5702	1	2	3	44	0.738	29	0.546	29	0.637	29	0.609	29	0.479	29	0.169	29
IPI00775915.1	23 kDa protein	0.3383	6	2	8	44	0.796	19	0.891	19	1.01	19	0.712	19	0.614	19	0.068	9
IPI00139780.1	60S ribosomal protein L23	0.7143	3	5	8	42	0.696	20	0.832	20	0.883	20	0.866	20	0.788	20	0.072	20
IPI00118384.1	14-3-3 protein epsilon	0.2157	13	2	6	41	0.418	16	0.698	17	0.509	16	0.76	14	0.429	13	0.143	10
IPI00320267.1	Microspherule protein 1	0.4199	3	3	15	41	0.368	4	0.518	4	0.897	4	0.499	4	0.837	3
IPI00227522.2	Uncharacterized protein	0.1019	2	1	17	41	0.841	3	0.229	3	0.777	3	0.807	3	1.542	3	0.363	3
IPI00461946.2	Isoform 1 of Probable histone acetyltransferase MYST1	0.4192	1	1	13	40	1.78	8	1.303	9	2.079	8	0.975	6	1.757	6	1.488	4
IPI00111957.3	Histone H2B type 1-A	0.5118	15	1	8	36	0.529	4	0.438	4	0.626	4	0.649	4	0.481	4	0.529	4
IPI00131674.3	trypsinogen 7	0.2308	1	1	5	36	0.743	14	0.628	14	1.416	14	0.814	14	1.173	14	1.801	14
IPI00895079.1	Uncharacterized protein	0.1617	3	1	11	36	0.114	3	0.199	3	2.797	3	0.09	3	0.168	3	0.051	3
IPI00330363.8	60S ribosomal protein L7a	0.3985	14	4	9	34	0.749	8	0.823	8	1.3	8	0.729	8	0.655	8	0.117	8
IPI00457585.1	Isoform 2 of Probable histone acetyltransferase MYST1	0.6546	1	1	9	34	1.77	8	1.313	8	2.079	8	0.986	5	1.397	6	1.667	3
IPI00971244.1	40S ribosomal protein S8-like	0.2609	9	2	6	34	0.599	15	0.771	15	1.134	15	0.591	15	0.601	15	0.138	13
IPI00323806.4	Putative uncharacterized protein	0.4438	4	3	11	33	0.935	12	0.937	12	1.156	12	0.865	12	0.94	11	0.23	11
IPI00137787.3	60S ribosomal protein L8	0.2996	1	2	10	32	1.063	4	1.823	4	1.33	4	0.685	4	0.652	4	0.765	4
IPI00410858.2	Isoform 2 of Polyadenylate-binding protein 2	0.339	6	1	8	32	0.82	6	0.746	6	0.933	6	0.703	6	0.544	6	0.174	2
IPI00775948.1	Uncharacterized protein	0.2832	4	3	8	31	0.705	8	0.892	8	1.737	9	0.525	9	0.685	8	0.179	7
IPI00307907.1	HAUS augmin-like complex subunit 4	0.157	1	1	7	30	0.106	7	0.202	8	2.687	8	0.043	5	0.168	8	0.039	6
IPI00653962.1	Uncharacterized protein	0.3065	3	1	4	30	1.246	8	0.906	6	1.809	7	0.816	6	1.94	8	0.089	1
IPI00762542.2	40S ribosomal protein S11	0.3797	3	4	6	29	0.897	11	0.917	11	0.881	11	0.842	11	0.753	11	0.108	11
IPI00222547.6	60S ribosomal protein L28	0.3942	2	1	6	28	0.804	3	0.86	3	1.231	3	0.678	3	1.202	3	0.207	3
IPI00465880.4	40S ribosomal protein S17	0.5481	5	3	5	27	0.706	14	0.922	15	0.963	14	0.949	15	0.558	14	0.164	14
IPI00229542.1	Histone H2A	0.5194	15	2	8	27	0.581	6	0.674	6	0.737	6	0.819	6	0.577	6	0.67	6
IPI00955744.1	ribonuclease inhibitor isoform b	0.2358	2	2	9	27	0.732	4	0.808	4	1.14	4	0.663	4	0.668	4	0.524	1
IPI00555113.2	60S ribosomal protein L18	0.4149	2	1	11	25	0.409	7	0.564	6	1.692	7	0.487	7	0.554	7	0.118	7
IPI00322562.5	40S ribosomal protein S14	0.4636	3	3	7	25	0.869	6	0.73	6	1.12	6	0.702	6	0.498	6	0.116	6
IPI00466258.2	Isoform 1 of SH3 domain-containing kinase-binding protein 1	0.3004	9	2	13	25	0.786	3	0.989	3	1.009	3	0.934	3	0.556	3	0.126	2
IPI00626366.3	Uncharacterized protein	0.6278	3	4	11	25	0.517	7	0.596	7	1.257	7	0.597	7	0.646	6	0.403	4
IPI00115992.1	Uncharacterized protein	0.424	3	3	7	24	1.7	5	0.818	5	1.265	5	0.783	5	0.805	5	0.196	4
IPI00136251.1	DnaJ homolog subfamily A member 2	0.318	1	1	6	23	0.883	7	0.738	8	0.836	8	0.939	8	0.786	8	0.438	4
IPI00128904.1	Poly(rC)-binding protein 1	0.5169	1	2	9	23	0.714	3	0.756	3	0.851	3	0.666	3	0.574	3	0.117	3
IPI00331597.6	Histone H1.3	0.276	4	1	8	22	0.796	8	0.621	8	1.033	8	0.834	8	0.72	8	0.237	8
IPI00122421.5	60S ribosomal protein L27	0.2206	4	2	4	21	1.455	7	0.664	6	1.254	7	0.969	6	0.77	6	0.262	7
IPI00990114.1	Uncharacterized protein	0.2599	2	2	6	21	0.594	11	0.681	11	1.231	11	0.589	10	0.546	11	0.066	5
IPI00986371.1	60S ribosomal protein L27a-like	0.3067	8	2	4	20	1.679	11	0.8	11	1.379	11	0.83	10	0.846	11	0.258	6
IPI00116281.3	T-complex protein 1 subunit zeta	0.2806	1	3	10	19	0.599	8	0.794	8	0.775	8	0.848	8	0.609	8	0.107	7
IPI00116279.3	T-complex protein 1 subunit epsilon	0.2736	2	2	11	18	0.696	3	0.618	3	0.876	3	0.659	3	1.028	3	0.348	1
IPI00469327.5	hypothetical protein LOC277089	0.3036	2	1	6	18	0.897	7	0.775	6	0.976	7	0.338	6	0.342	6	0.25	2
IPI00605025.2	Uncharacterized protein	0.3077	4	1	5	17	0.55	5	0.734	5	1.153	5	0.731	5	0.758	5	0.106	5
IPI00989404.1	60S ribosomal protein L12-like	0.6061	7	3	8	17	0.749	4	0.64	4	1.212	4	0.537	4	0.633	4	0.177	4
IPI00121311.1	DbpA murine homologue	0.2922	9	1	7	16	0.511	4	0.631	4	0.767	5	0.784	5	0.623	4	0.084	3
IPI00621625.1	Uncharacterized protein	0.4103	5	3	6	15	1.516	8	0.813	8	1.237	8	0.653	8	0.875	8	0.178	7
IPI00676904.3	19 kDa protein	0.284	1	1	3	15	1.021	3	0.953	3	1.633	3	1.06	3	0.35	3	1.523	3
IPI01007744.1	Uncharacterized protein (Fragment)	0.342	13	1	7	15	1.73	5	0.626	5	1.27	5	0.618	5	0.829	5	0.167	5
IPI00606550.3	Isoform 1 of Ig gamma-2B chain C region	0.2005	5	1	6	14	1.028	6	3.592	6	5.078	6	0.552	5	0.431	6	0.961	4
IPI00226993.5	Thioredoxin	0.4762	1	1	4	14	0.627	11	0.623	11	2.132	11	0.504	11	0.531	11	0.411	10
IPI00228616.5	Histone H1.1	0.277	1	1	6	12	0.537	3	0.489	3	0.934	3	0.62	3	0.613	3	0.205	2
IPI00118775.2	Uncharacterized protein	0.313	6	2	3	12	0.482	7	0.493	7	1.183	7	0.51	7	0.635	7	0.129	6
IPI00377441.3	40S ribosomal protein S26	0.2957	2	2	3	11	0.777	3	0.842	3	1.094	3	0.703	3	0.746	3	0.078	3
IPI00648105.1	Uncharacterized protein	0.1647	6	3	3	11	0.656	9	0.604	9	0.875	9	0.586	9	0.427	9	0.206	9
IPI00137736.1	40S ribosomal protein S28	0.4348	2	1	4	10	0.992	4	0.894	3	1.919	5	1.026	3	0.978	3	0.868	3
IPI00849847.1	60S ribosomal protein L23a-like	0.1731	1	1	3	9	0.587	4	0.495	4	1.524	4	0.737	4	0.842	4	0.146	4
IPI00473170.1	Proliferating cell nuclear antigen	0.3168	1	1	5	8	0.432	3	0.886	3	0.769	3	0.845	3	0.379	3	0.039	2
IPI00626239.4	Uncharacterized protein	0.2151	3	1	3	8	1.102	4	0.714	4	0.939	4	0.758	4	0.667	4	0.086	4
IPI00111959.2	CTP synthase 1	0.1032	1	1	5	7	1.04	3	0.547	3	0.703	3	0.579	3	0.595	3	0.277	3
IPI00117288.3	Heterogeneous nuclear ribonucleoprotein A/B	0.2	3	2	5	7	0.239	3	0.652	3	0.707	3	0.595	3	0.709	3	0.17	1
IPI00798511.1	Isoform 2 of Heterogeneous nuclear ribonucleoprotein F	0.1519	4	2	4	6	0.502	3	0.649	3	0.589	3	0.579	3	0.448	3	0.165	3
